# Supplementary material for: Development of a Lateral Flow Highway: Ultra-Rapid Multitracking Immunosensor for Cardiac Markers
Source: Sensors (Basel). 2019 Dec 12;19(24):5494. doi: 10.3390/s19245494 (PMC6970229; doi:10.3390/s19245494)
Supplement: Supplementary file 1 [file sensors-19-05494-s001.zip]

Archive with 5 entries (4 files):
- Supplements/
- Supplements/English-editing-certificate-Boris Dzantiev.pdf
- Supplements/S1.mp4
- Supplements/S2.mp4
- Supplements/S3.mp4
